# Supplementary material for: Mechanical Performance of Uncompatibilized Recycled Polypropylene Biocomposites Filled with Corn, Banana, and Barley Agro-Industrial Residue Fibers
Source: Polymers (Basel). 2026 Jun 2;18(11):1384. doi: 10.3390/polym18111384 (PMC13259176; doi:10.3390/polym18111384)
Supplement: Supplementary file 1 [file polymers-18-01384-s001.zip]

Archive with 1 entries (1 files):
- polymers-4328322-supplementary.pdf
